# Supplementary material for: Effect of Conductive Polymers PEDOT:PSS on Exciton Recombination and Conversion in Doped-Type BioLEDs
Source: Polymers (Basel). 2023 Aug 2;15(15):3275. doi: 10.3390/polym15153275 (PMC10421517; doi:10.3390/polym15153275)
Supplement: Supplementary file 1 [file polymers-15-03275-s001.zip]

Archive with 1 entries (1 files):
- polymers-2519529-supplementary.pdf
